# Supplementary material for: Enhancing Chain Mobility of Ultrahigh Molecular Weight Polyethylene by Regulating Residence Time under a Consecutive Elongational Flow for Improved Processability
Source: Polymers (Basel). 2021 Jun 30;13(13):2192. doi: 10.3390/polym13132192 (PMC8271948; doi:10.3390/polym13132192)
Supplement: Supplementary file 1 [file polymers-13-02192-s001.zip]

Archive with 1 entries (1 files):
- polymers-1251235-supplementary.pdf
